# Supplementary material for: Differential paralog divergence modulates genome evolution across yeast species
Source: PLoS Genet. 2017 Feb 14;13(2):e1006585. doi: 10.1371/journal.pgen.1006585 (PMC5308817; doi:10.1371/journal.pgen.1006585)
Supplement: S1 Table — (XLSX) [file pgen.1006585.s001.xlsx]

## Sheet: Sheet1
S1 Table: Strains used in this study
Strain name	Strain ID	Species	Strain background	Mating Type	Genotype	strain AKA	Reference	Notes
S2c1	DBY11331	S. cerevisiae	FY S288C	MATa			Gresham et. al, 2008
	DBY10147	S. cerevisiae	FY S288C	MATa			Gresham et. al, 2008
FY4	DBY11069	S. cerevisiae	FY S288C	MATa
	DBY10075	S. uvarum	BB11a
	YMD369	S. uvarum	BB11a	MATa/MATα
F4 5/31/05 C1	YMD720	S. uvarum	BB11a	MATa/MATα			This study
	YMD721	S. uvarum		MATa/MATα
F4 5/31/05 C2	YMD44	S. uvarum	BB11a	MATa			This study
YMS103	YMD2824	S. uvarum	CBS7001	MATa/MATα	GFP HO∆::GFP-NATMX6	YMS71xILY545	This study	GFP marked control strain for direct competition experiments
YCP264	YMD2124	S. cerevisiae	FY S288C	MATα		YCP264	This study	GFP marked control strain for direct competition experiments
65 FM356	YMD2825	S. mikatae
90 YDG613	YMD2826	S. paradoxus		MATα
YZB6-102 MIX	YMD373	S. uvarum		MATa	hoΔ::Kan lys2-1		From collaborator	From D.Koshland
YZB5-114a	YMD378	S. uvarum	CBS7001	MATα	hoΔ::HisG lys2-1 ura3Δ::Clonat		This study	From Y.Zheng
ILY377	YMD2823	S. uvarum	CBS7001	MATα	ura3∆::NatMX	ILY377	This study
YMS39	YMD2827	S. cerevisiae	FY S288C	MATα	ura3-52 Gal+	DBY7283 + pMS09	This study
YMS40	YMD2828	S. cerevisiae	FY S288C	MATα	ura3-52 Gal+	DBY7283 + pMS09	This study
YMS42	YMD2829	S. cerevisiae	FY S288C	MATα	ura3-52 Gal+	DBY7283 + pMS01	This study
YMS43	YMD2830	S. cerevisiae	FY S288C	MATα	ura3-52 Gal+	DBY7283 + pMS01	This study
YMS45	YMD2831	S. cerevisiae	FY S288C	MATα	ura3-52 Gal+	DBY7283 + pMS21	This study
YMS46	YMD2832	S. cerevisiae	FY S288C	MATα	ura3-52 Gal+	DBY7283 + pMS21	This study
YMS48	YMD2833	S. cerevisiae	FY S288C	MATα	ura3-52 Gal+	DBY7283 + pMS05	This study
YMS49	YMD2834	S. cerevisiae	FY S288C	MATα	ura3-52 Gal+	DBY7283 + pMS05	This study
YMS54	YMD2835	S. cerevisiae	FY S288C	MATα	ura3-52 Gal+	DBY7283 + pIL37	This study
YMS37	YMD2836	S. cerevisiae	FY S288C	MATα	ura3-52 Gal+	DBY7283 + pIL37	This study
YMS20	YMD2837	S. cerevisiae	FY S288C	MATα	ura3-52 Gal+	DBY7283 + pMS11	This study
YMS22	YMD2838	S. cerevisiae	FY S288C	MATα	ura3-52 Gal+	DBY7283 + pMS12	This study
YMS27	YMD2839	S. cerevisiae	FY S288C	MATα	ura3-52 Gal+	DBY7283 + pMS10	This study
YMS29	YMD2840	S. cerevisiae	FY S288C	MATα	ura3-52 Gal+	DBY7283 + pMS08	This study
YMS 125	YMD2841	S. cerevisiae	FY S288C	MATα	ura3-52 Gal+	DBY7283 + pMS41	This study
YMS 126	YMD2842	S. cerevisiae	FY S288C	MATα	ura3-52 Gal+	DBY7283 + pMS41	This study
YMS 127	YMD2843	S. cerevisiae	FY S288C	MATα	ura3-52 Gal+	DBY7283 + pMS39	This study
YMS 128	YMD2844	S. cerevisiae	FY S288C	MATα	ura3-52 Gal+	DBY7283 + pMS39	This study
YMS 129	YMD2845	S. cerevisiae	FY S288C	MATα	ura3-52 Gal+	DBY7283 + pMS42	This study
YMS 130	YMD2846	S. cerevisiae	FY S288C	MATα	ura3-52 Gal+	DBY7283 + pMS42	This study
YMS 131	YMD2847	S. cerevisiae	FY S288C	MATα	ura3-52 Gal+	DBY7283 + pMS35	This study
YMS 132	YMD2848	S. cerevisiae	FY S288C	MATα	ura3-52 Gal+	DBY7283 + pMS35	This study
YMS 133	YMD2849	S. cerevisiae	FY S288C	MATα	ura3-52 Gal+	DBY7283 + pMS38	This study
YMS 134	YMD2850	S. cerevisiae	FY S288C	MATα	ura3-52 Gal+	DBY7283 + pMS38	This study
YMS 136	YMD2851	S. cerevisiae	FY S288C	MATα	ura3-52 Gal+	DBY7283 + pMS36	This study
YMS 137	YMD2852	S. cerevisiae	FY S288C	MATα	ura3-52 Gal+	DBY7283 + pMS38	This study
YMS 138	YMD2853	S. cerevisiae	FY S288C	MATα	ura3-52 Gal+	DBY7283 + pMS44	This study
YMS 139	YMD2854	S. cerevisiae	FY S288C	MATα	ura3-52 Gal+	DBY7283 + pMS44	This study
YMS 148	YMD2855	S. cerevisiae	FY S288C	MATα	ura3-52 Gal+	DBY7283 + pMS40	This study
YMS 149	YMD2856	S. cerevisiae	FY S288C	MATα	ura3-52 Gal+	DBY7283 + pMS40	This study
YMS 150	YMD2857	S. cerevisiae	FY S288C	MATα	ura3-52 Gal+	DBY7283 + pMS43	This study
YMS 151	YMD2858	S. cerevisiae	FY S288C	MATα	ura3-52 Gal+	DBY7283 + pMS43	This study
YMS 152	YMD2859	S. cerevisiae	FY S288C	MATα	ura3-52 Gal+	DBY7283 + pMS45	This study
YMS 153	YMD2860	S. cerevisiae	FY S288C	MATα	ura3-52 Gal+	DBY7283 + pMS45	This study
YMS 154	YMD2861	S. cerevisiae	FY S288C	MATα	ura3-52 Gal+	DBY7283 + pMS49	This study
YMS 155	YMD2862	S. cerevisiae	FY S288C	MATα	ura3-52 Gal+	DBY7283 + pMS49	This study
YMS 156	YMD2863	S. cerevisiae	FY S288C	MATα	ura3-52 Gal+	DBY7283 + pMS51	This study
YMS 160	YMD2864	S. cerevisiae	FY S288C	MATα	ura3-52 Gal+	DBY7283 + pMS42	This study
YMS 161	YMD2865	S. cerevisiae	FY S288C	MATα	ura3-52 Gal+	DBY7283 + pMS42	This study
YMS 162	YMD2866	S. cerevisiae	FY S288C	MATα	ura3-52 Gal+	DBY7283 + pMS54	This study
YMS 163	YMD2867	S. cerevisiae	FY S288C	MATα	ura3-52 Gal+	DBY7283 + pMS54	This study
YMS71	YMD2869	S. uvarum	CBS7001	MATα	prototroph	YMD373 HO∆::GFP-NATMX6	This study	GFP marked control strain for direct competition experiments
ILY390	YMD2877	S. cerevisiae	FY S288C	MATα	sul2Δ::KanMX CanS		This study
ILY430	YMD2878	S. cerevisiae	FY S288C	MATα	sul1Δ::KanMX CanR		This study
ILY432	YMD2879	S. cerevisiae	FY S288C	MATa	sul2Δ::KanMX CanR		This study
ILY386	YMD2880	S. cerevisiae	FY S288C	MATa	sul1Δ::KanMX CanS		This study
ILY417	YMD2881	S. uvarum	CBS7001	MATα	sul2Δ::KanMX CanS		This study
ILY444	YMD2882	S. uvarum	CBS7001	MATa	sul2Δ::KanMX CanR		This study
ILY442	YMD2883	S. uvarum	CBS7001	MATα	sul1Δ::KanMX CanR		This study
ILY412	YMD2884	S. uvarum	CBS7001	MATa	sul1Δ::KanMX CanS		This study
YMS607	YMD3280	S. uvarum	CBS7001	MATα	ura∆::ScSUL1-URA3	ILY377	This study
YMS609	YMD3281	S. uvarum	CBS7001	MATα	ura∆::ScSUL2-URA3	ILY377	This study
YMS610	YMD3282	S. uvarum	CBS7001	MATα	ura∆::ScSUL2-URA3	ILY377	This study
YMS611	YMD3283	S. uvarum	CBS7001	MATα	ura∆::SuSUL1-URA3	ILY377	This study
YMS612	YMD3284	S. uvarum	CBS7001	MATα	ura∆::SuSUL2-URA3	ILY377	This study
