# Supplementary material for: Differential paralog divergence modulates genome evolution across yeast species
Source: PLoS Genet. 2017 Feb 14;13(2):e1006585. doi: 10.1371/journal.pgen.1006585 (PMC5308817; doi:10.1371/journal.pgen.1006585)
Supplement: S2 Table — (XLSX) [file pgen.1006585.s002.xlsx]

## Sheet: Sheet1
S2 Table: Plasmids used in this study
Plasmid name	Plasmid ID	Plasmid backbone	Cloned	Notes
pIL37	YMD2307	pRS316	with NruI site in BamHI site
pMS56	YMD2885	pTP10	CEN15 +/- 120bp flanking region + ARS416
pMS01	YMD2886	pIL37	SuSUL1 cloned in NruI site
pMS05	YMD2887	pIL37	ScSUL2 cloned in NruI site
pMS08	YMD2888	pIL37	SpSUL2 cloned in NruI site
pMS09	YMD2889	pIL37	ScSUL1 cloned in NruI site
pMS10	YMD2890	pIL37	SpSUL1 cloned in NruI site
pMS11	YMD2891	pIL37	SmSUL1 cloned in NruI site
pMS12	YMD2892	pIL37	SmSUL2 cloned in NruI site
pMS21	YMD2893	pIL37	SuSUL2 cloned in NruI site
pMS35	YMD2894	pIL37	PSuSUL2 - ScSUL1 cloned in NruI site
pMS36	YMD2895	pIL37	PScSUL1 - ScSUL2 cloned in NruI site
pMS38	YMD2896	pIL37	PSuSUL1 - ScSUL1 cloned in NruI site
pMS39	YMD2897	pIL37	PScSUL2 - SuSUL1 cloned in NruI site
pMS40	YMD2898	pIL37	PSuSUL1 - ScSUL2 cloned in NruI site
pMS41	YMD2899	pIL37	PScSUL2 - SuSUL2 cloned in NruI site
pMS42	YMD2900	pIL37	PSuSUL2 - SuSUL1 cloned in NruI site
pMS43	YMD2901	pIL37	PScSUL1 - SuSUL1 cloned in NruI site
pMS44	YMD2902	pIL37	PScSUL1 - SuSUL2 cloned in NruI site
pMS45	YMD2903	pIL37	PScSUL2 - ScSUL1 cloned in NruI site
pMS49	YMD2904	pIL37	PSuSUL2 - ScSUL2 cloned in NruI site
pMS51	YMD2905	pIL37	ScaSUL2 cloned in NruI site
pMS54	YMD2906	pIL37	PSuSUL1 - SuSUL2 cloned in NruI site
YMD1139	YMD1139		pFA6a-TEF2Pr-eGFP-ADH1-Primer-NATMX4	obtained from D. Breslow
pMS138	YMD3285	pIL37	pScSUL1 +700bp + 217bp 3'UTR
pMS140	YMD3286	pIL37	pScSUL2 +700bp + 217bp 3'UTR
pMS142	YMD3287	pIL37	pSuSUL1 +700bp + 217bp 3'UTR
pMS144	YMD3288	pIL37	pSuSUL2 +700bp + 217bp 3'UTR
