# Supplementary material for: Differential paralog divergence modulates genome evolution across yeast species
Source: PLoS Genet. 2017 Feb 14;13(2):e1006585. doi: 10.1371/journal.pgen.1006585 (PMC5308817; doi:10.1371/journal.pgen.1006585)
Supplement: S3 Table — (XLSX) [file pgen.1006585.s003.xlsx]

## Sheet: Sheet1
S4 Table: Primers used in this study
Primer ID	Primer name	Primer Sequence	RE Site
OMS39	ScSUL1-F	GATCGAcacgtgGTGTTACCGCCACCTCGAGT	Pml1
OMS40	ScSUL1-R	GATCGAcacgtgAGCGCAAAGCTAAACGTCCCATTTAGAAAAATC	Pml1
OMS41	SpSUL1-F	GATCGAcacgtgAAGTTTCCCCCACTTTTCTG	Pml1
OMS42	SpSUL1-R	GATCGAcacgtgGCGCGCGTTCTATACATCCCACCTAGAAAAATC	Pml1
OMS43	SmSUL1-F	GATCGAgatatcGAAGGGCTTCGAAAACTTTATC	EcoRV
OMS44	SmSUL1-R	GATCGAgatatcGCAAAAGCGCTAAACATCCCATTTGGAAAAATC	EcoRV
OMS47	SuSUL1-F	GATCGAtggccaCACCTTTTTTGAATTCCTTATTACC	Msc1
OMS48	SuSUL1-R	GATCGAtggccaACGCGCTTGAAGTCTGGAATATCTATATGGAA	Msc1
OMS49	ScSUL2-F	GATCGAcccgggTTCTATGACGAGACTGTAGAG	SmaI
OMS50	ScSUL2-R	GATCGAcccgggCGCGACGAACTAGATATCCCATTTAGCAAAATC	SmaI
OMS51	SpSUL2-F	GATCGAcccgggTAATGGCCGTCTTCCACGAC	SmaI
OMS52	SpSUL2-R	GATCGAcccgggCTGACGCTTCTAGATATCCCATTTGGCAAAATC	SmaI
OMS53	SmSUL2-F	GATCGAcccgggGGCTATTTTCAACGATAAAACAATG	SmaI
OMS54	SmSUL2-R	GATCGAcccgggGCTTGACTGTTAAATATCCCATTTGGCAAAATC	SmaI
OMS57	SuSUL2-F	GATCGAtggccaCGCGAACGAGCTTGCGTTGAT	Msc1
OMS63	SuSUL2-R_2	GATCGAtggccaACGCGCTTGAAGTCTGGAATATCTATATGGAA	Msc1
OMS64	SpSUL1A	ATGCTCGGAAAGAATATTTCA
OMS65	SpSUL1B	TCTATGTCATATGCACAAATAGC
OMS66	SpSUL1C	GTTAGACGCTGTTTTTGGTT
OMS67	SpSUL1D	CCAAGAACTTATTGCGATTGG
OMS68	SpSUL1E	CCGTGTTGAGGTGGCAGAAG
OMS69	SpSUL1F	GTCATTCAGCAACGACAGAT
OMS76	SmSUL1A	ATGTCTGGAAAATATAGTTCACAT
OMS77	SmSUL1B	GTCTTATGCACAAATTGCGA
OMS78	SmSUL1C	CAAACACAAAGTTGGATGCA
OMS79	SmSUL1D	CTGATCAAGAACTAATCGCA
OMS80	SmSUL1E	CTAGGCCGTGTTGAAGTAGC
OMS81	SmSUL1F	ATAGTGAGCTTCCAGCAGTT
OMS82	SuSUL1A	acATGAGCTC AACTGAGGTT
OMS83	SuSUL1B	CCGAATACGG TTTATATTCC T
OMS84	SuSUL1C	GGTTTGATTC CATTGGTGAT
OMS85	SuSUL1D	GTGTTACAAA CTTAGTAGGT ACA
OMS86	SuSUL1E	GCAAAACAAT GTCAGTGCTG
OMS87	SuSUL1F	GGTCATATGA GAAGCCGTTA
OMS88	SpSUL2A	ATGTCCAGGGAAACTTATCC
OMS89	SpSUL2B	TTTAACTGGTTTACTGCGGA
OMS90	SpSUL2C	TATGGGTTATAACAGTTTGGTT
OMS91	SpSUL2D	ATTGTTGGAACATATCGCTA
OMS92	SpSUL2E	CTGGTCATGTGCAACCCTCA
OMS93	SpSUL2F	CATTACAATGTTATAACAGAAGAAG
OMS94	SmSUL2A	ATGTCCAGGGAAACTTATCC
OMS95	SmSUL2B	CATTGCAGGTATCACCATTG
OMS96	SmSUL2C	ACGAGAGCAGCCACTTACAA
OMS97	SmSUL2D	AGCCATCTCGAAATCTTTCG
OMS98	SmSUL2E	TGCTCCTCTTAAAAATGGCA
OMS99	SmSUL2F	GTCAAAGAAGTAACCAGACG
OMS106	SuSUL2A	ATGTCTCGGG AAACGCATTC
OMS107	SuSUL2B	TCTTGTGCCA CAATCCATGT
OMS108	SuSUL2C	CATTTACCGG ACACTACACT
OMS109	SuSUL2D	GCTATTGGTG TTTCGAACTT
OMS110	SuSUL2E	GCTTACGTCA GAGCTGATTC
OMS111	SuSUL2F	CATGGGAACC ACCTACTTTC
OMS124	HO_GFP_+200_F S. uvarum	gaaaagttagaactacgttcagGTACGCTGCAGGTCGACGGATCCCCGGGTT
OMS125	HO_GFP_-200_R S. uvarum	attggtgggtagatgtattttAGATCCGCGGTCGATGAATTCGAGCTCGTT
OMS130	ORF_HO_check_F	tactactggcaaatacacta
OMS131	GFP_check_R	GGTACCCATGGTTGTTTATG
OMS173	promoter Sc SUL1 F	gtgttaccgccacctcgagt
OMS174	promoter Sc SUL1 R	TACGTAattctttccgagtattctgcaggg	SNaBI
OMS175	promoter Sc SUL2 F	ttctatgacgagactgtagag
OMS176	promoter Sc SUL2 R	TACGTAatcttagataattccctgctaatc	SNaBI
OMS177	promoter Su SUL1 F	caccttttttgaattccttattacc
OMS178	promoter Su SUL1 R	TACGTAgtgtaaagtattctgtccaag	SNaBI
OMS179	promoter Su SUL2 F	cgcgaacgagcttgcgttgat
OMS180	promoter Su SUL2 R	TACGTAatcttggatgcttcttgttactttgtattg	SNaBI
OMS181	Su SUL1F	ATGAGCTCAACTGAGGTTTTAG
OMS182	Su SUL1R	ATGAGCACTCTAAATATCCCATTTGGAAAAATCG
OMS183	Sc SUL1F	ATGTCACGTAAGAGCTCG
OMS184	Sc SUL1R	AATAACATACTAAACGTCCCATTTAGAAAAATC
OMS185	Su SUL2F	ATGTCTCGGGAAACGCATTC
OMS186	Su SUL2R	AGGTCTTGAATAACTAAATGTCCCATTTAGC
OMS187	Sc SUL2F	ATGTCCAGGGAAGGTTATC
OMS188	Sc SUL2R	GCATTCATACTAGATATCCCATTTAGCAAAATC
OMS189	Su SUL1R	GGACTTACGCTAAATATCCCATTTGGAAAAATCG
OMS190	Sc SUL2R	AGAACGGCGCTAGATATCCCATTTAGCAAAATC
OMS191	Sc SUL1R	CGTGCGAACCTAAACGTCCCATTTAGAAAAATC
OMS192	Su SUL2R	ATCTCTACAATAACTAAATGTCCCATTTAGC
OMS193	Sc SUL1R	CAATAAGGACTAAATATCCCATTTGGAAAAATCG
OMS194	Su SUL1R	CACATACAACTAAATATCCCATTTGGAAAAATCG
OMS195	Sc SUL2R	CCGTCGTAACTAGATATCCCATTTAGCAAAATC
OMS196	Su SUL2R	GGTCCTACCATAACTAAATGTCCCATTTAGC
OMS239	SUL2 _S.castellii	AGACTTACATCGTATGTTGTA
OMS240	SUL2 _S.castellii	TTAGAGATCCCATTTGGAAA
OMS279	pTP10_F Sc2 gibson	attatatcagttattacccTTCTATGACGAGACTGTAGAG
OMS280	pTP10_R Sc2 gibson	acgaccgagattcccCTAGATATCCCATTTAGCAAAATC
OMS299	SUL1 S. uvarum L primer qPCR	tcgatcacgttaaggaggaaa
OMS300	SUL1 S. uvarum R primer qPCR	atggtcggtcggacttttt
OCP73	SUL1 S. cervisiae L qPCR	GAATTGAATATCAATACCACAGTTCG
OCP74	SUL1 S. cervisiae R qPCR	CCCAAACGATAGACTATGACACC
OCP77	ACT1	ATTCTGAGGTTGCTGCTTTGG
OCP78	ACT1	TGTCTTGGTCTACCGACGATA
	Sc SUL1A	cgtctcaaaa ccaggtcaat agc
	Sc SUL1B	CCTATTATAA AATGGTTTCC TCATT
	Sc SUL1C	TCCGCATTTA ACATCATCTG
	Sc SUL1D	TGAGGTGGGA GTTATGAAAA TCC
	Sc SUL1E	CCACCTGGAC CTTCTGGAAG
	Sc SUL1F	AGTCTATCGT TTGGGTGATA G
	Sc SUL1G	TCTCCATGGA TCAAAAGAAG TC
	Sc SUL2A	ttctgtaaca tttttctttc ttgag
	Sc SUL2B	CGGTGAAAGG AGCATGTAGT
	Sc SUL2C	TTCTTGTCGA ACTGATTTCC
	Sc SUL2D	TCGGAGAGGC CCATCAGCAT C
	Sc SUL2E	CCTTATCTGC AGTTATCATT CAC
	Sc SUL2F	AAACAAAGGG CTTTGATTCT CC
	Sc SUL2G	AAAGAGATGA CAGGCCATTG
IL474	ScSUL1D upstream	TCCCTGCAGAATACTCGGAAAGAATATGTCACGTAAGAGCTCGACTGAATGAGCTCGTTTTCGACACTGG
IL475	ScSUL1D downstream	CTTATACGGCTGTCTTCATCAGTATAATCCACATCATCCTTCAAAACTTTTCCTTACCATTAAGTTGATC
IL476	ScSUL1D upstream confirm	CACATGGATCTTGTACTGCTCAAAC
IL477	ScSUL2D upstream	TCTTTCTTGAGGTGTGTGTGTGTATAGATTAGCAGGGAATTATCTAAGATGAGCTCGTTTTCGACACTGG
IL478	ScSUL2D downstream	CCTTGAGGTACTCTGGCGACGTGATAACTTGTATGACCGGCAACAATGGATCCTTACCATTAAGTTGATC
IL479	ScSUL2D upstream confirm	CAGTGTTCTGCGTTCAATAATACGC
IL483	SuSUL1D upstream	ttttttaattctaaatttttctccaaacgcttggacagaatactttacacGAGCTCGTTTTCGACACTGG
IL484	SuSUL1D downstream	cacttatatggctctcttcatcagtgtaatctgcatcatcatcacttgaaTCCTTACCATTAAGTTGATC
IL485	SuSUL1D upstream confirm	aaatagcagaacagttataagctcc
IL486	SuSUL2D upstream	cgttcctcttgtcttatgtacaatacaaagtaacaagaagcatccaagatGAGCTCGTTTTCGACACTGG
IL487	SuSUL2D downstream	ttttgaggtactcttgcgacgtgataacttgtatgaccggcaacaatggaTCCTTACCATTAAGTTGATC
IL488	SuSUL2D upstream confirm	agagtttccggttcaaacttactgc
OMS124	HO_GFP_+200_F	gaaaagttagaactacgttcagGTACGCTGCAGGTCGACGGATCCCCGGGTT
OMS125	HO_GFP_-200_R	attggtgggtagatgtattttAGATCCGCGGTCGATGAATTCGAGCTCGTT
OMS130	ORF_HO_check_F	tactactggcaaatacacta
